# Supplementary material for: Genome-Wide Identification, Characterization, and Expression Analysis of the NAC Gene Family in Litchi chinensis
Source: Genes (Basel). 2023 Jul 8;14(7):1416. doi: 10.3390/genes14071416 (PMC10379382; doi:10.3390/genes14071416)
Supplement: Supplementary file 1 [file genes-14-01416-s001.zip]

Archive with 2 entries (2 files):
- Supplementary Figure -S1-S2.pdf
- Supplementary Table -S1-S6.xls
